# Supplementary material for: Characterization of t-loop formation by TRF2
Source: Nucleus. 2020 Jul 14;11(1):164–77. doi: 10.1080/19491034.2020.1783782 (PMC7529409; doi:10.1080/19491034.2020.1783782)
Supplement: Supplemental Material [file KNCL_A_1783782_SM0931.zip]

Archive with 4 entries (3 files):
- Supplementary information/
- Supplementary information/Supplemental Figure legends.docx
- Supplementary information/Supplemental_Figure_1_Leonid.png
- Supplementary information/Supplemental_Figure_2.png
